# Supplementary material for: Australindolones, New Aminopyrimidine Substituted Indolone Alkaloids from an Antarctic Tunicate Synoicum sp
Source: Mar Drugs. 2022 Mar 8;20(3):196. doi: 10.3390/md20030196 (PMC8949045; doi:10.3390/md20030196)
Supplement: Supplementary file 1 [file marinedrugs-20-00196-s001.zip]

Archive with 1 entries (1 files):
- marinedrugs-1612108-supplementary.pdf
